# Supplementary material for: The Shared Wildlife Health Information System (SWHIS): An Online Case Management System to Support Wildlife Management
Source: Animals (Basel). 2026 Jul 14;16(14):2180. doi: 10.3390/ani16142180 (PMC13405183; doi:10.3390/ani16142180)
Supplement: Supplementary file 1 [file animals-16-02180-s001.zip]

Archive with 1 entries (1 files):
- animals-4403161-supplementary.pdf
